# Supplementary material for: Alkali Lignin-Based Biopolymer Formulations for Electro-Assisted Drug Delivery of Natural Antioxidants in Breast Cancer Cells—A Preliminary Study
Source: Int J Mol Sci. 2025 Aug 2;26(15):7481. doi: 10.3390/ijms26157481 (PMC12347630; doi:10.3390/ijms26157481)
Supplement: Supplementary file 1 [file ijms-26-07481-s001.zip]

Archive with 1 entries (1 files):
- ijms-3713094-supplementary.pdf
